# Supplementary material for: The Association Between Promoter Tandem Repeat Polymorphism (pVNTR) and CYP2C9 Gene Expression in Human Liver Samples
Source: Genes (Basel). 2025 Feb 11;16(2):213. doi: 10.3390/genes16020213 (PMC11855013; doi:10.3390/genes16020213)
Supplement: Supplementary file 1 [file genes-16-00213-s001.zip]

Archive with 1 entries (1 files):
- genes-3428865-supplementary.pdf
